# Supplementary material for: Topical Diacerein Decreases Skin and Splenic CD11c+ Dendritic Cells in Psoriasis
Source: Int J Mol Sci. 2023 Feb 21;24(5):4324. doi: 10.3390/ijms24054324 (PMC10001455; doi:10.3390/ijms24054324)
Supplement: Supplementary file 1 [file ijms-24-04324-s001.zip]

Archive with 1 entries (1 files):
- ijms-2122866-supplementary.pdf
